# Supplementary material for: Natural Deep Eutectic Solvents (NADESs) for the Extraction of Bioactive Compounds from Quinoa (Chenopodium quinoa Willd.) Leaves: A Semi-Quantitative Analysis Using High Performance Thin-Layer Chromatography
Source: Molecules. 2025 Jun 17;30(12):2620. doi: 10.3390/molecules30122620 (PMC12195850; doi:10.3390/molecules30122620)
Supplement: Supplementary file 1 [file molecules-30-02620-s001.zip]

Archive with 1 entries (1 files):
- molecules-3585188-supplementary.pdf
